# Supplementary material for: The rhizobial effector NopT targets Nod factor receptors to regulate symbiosis in Lotus japonicus
Source: eLife. 2025 Apr 4;13:RP97196. doi: 10.7554/eLife.97196 (PMC11970910; doi:10.7554/eLife.97196)
Supplement: Figure 1—figure supplement 1—source data 1. [file elife-97196-fig1-figsupp1-data1.zip]

Archive with 3 entries (3 files):
- Figure 1-figure supplement 1E  a-myc  & a-actin.tif
- Figure 1-figure supplement 1E  a-strep .tif
- Figure 1-figure supplement 1E a-ha nb 1hao 10min.tif
