# Supplementary material for: The rhizobial effector NopT targets Nod factor receptors to regulate symbiosis in Lotus japonicus
Source: eLife. 2025 Apr 4;13:RP97196. doi: 10.7554/eLife.97196 (PMC11970910; doi:10.7554/eLife.97196)
Supplement: Figure 2—figure supplement 2—source data 1. [file elife-97196-fig2-figsupp2-data1.zip]

Archive with 3 entries (3 files):
- Figure 2-figure supplement 2B   a- ha.tif
- Figure 2-figure supplement 2B   a- myc .tif
- Figure 2-figure supplement 2B   Ps.tif
