# Supplementary material for: The rhizobial effector NopT targets Nod factor receptors to regulate symbiosis in Lotus japonicus
Source: eLife. 2025 Apr 4;13:RP97196. doi: 10.7554/eLife.97196 (PMC11970910; doi:10.7554/eLife.97196)
Supplement: Figure 3—source data 1. [file elife-97196-fig3-data1.zip]

Archive with 59 entries (51 files):
- Figure3-SourceData1/
- Figure3-SourceData1/Figure3D/
- __MACOSX/Figure3-SourceData1/._Figure3D
- Figure3-SourceData1/Figure3C/
- __MACOSX/Figure3-SourceData1/._Figure3C
- Figure3-SourceData1/.DS_Store
- __MACOSX/Figure3-SourceData1/._.DS_Store
- Figure3-SourceData1/Figure3B/
- __MACOSX/Figure3-SourceData1/._Figure3B
- Figure3-SourceData1/Figure3E/
- __MACOSX/Figure3-SourceData1/._Figure3E
- Figure3-SourceData1/Figure3G/
- __MACOSX/Figure3-SourceData1/._Figure3G
- Figure3-SourceData1/Figure3F/
- __MACOSX/Figure3-SourceData1/._Figure3F
- Figure3-SourceData1/Figure3A/
- __MACOSX/Figure3-SourceData1/._Figure3A
- Figure3-SourceData1/Figure3D/FIG3D  a-flag.tif
- __MACOSX/Figure3-SourceData1/Figure3D/._FIG3D  a-flag.tif
- Figure3-SourceData1/Figure3D/FIG3D  a-ha.tif
- __MACOSX/Figure3-SourceData1/Figure3D/._FIG3D  a-ha.tif
- Figure3-SourceData1/Figure3D/FIG3D a-groel .tif
- __MACOSX/Figure3-SourceData1/Figure3D/._FIG3D a-groel .tif
- Figure3-SourceData1/Figure3C/fig3C  a-myc.tif
- __MACOSX/Figure3-SourceData1/Figure3C/._fig3C  a-myc.tif
- Figure3-SourceData1/Figure3C/fig3C  A-FALG  .tif
- __MACOSX/Figure3-SourceData1/Figure3C/._fig3C  A-FALG  .tif
- Figure3-SourceData1/Figure3C/fig3C  a-ha .tif
- __MACOSX/Figure3-SourceData1/Figure3C/._fig3C  a-ha .tif
- Figure3-SourceData1/Figure3B/fig3B a-myc.tif
- __MACOSX/Figure3-SourceData1/Figure3B/._fig3B a-myc.tif
- Figure3-SourceData1/Figure3B/fig3B  a-actin.tif
- __MACOSX/Figure3-SourceData1/Figure3B/._fig3B  a-actin.tif
- Figure3-SourceData1/Figure3B/fig3b a-flag.tif
- __MACOSX/Figure3-SourceData1/Figure3B/._fig3b a-flag.tif
- Figure3-SourceData1/Figure3E/fig3E a-gfp  FT.tif
- __MACOSX/Figure3-SourceData1/Figure3E/._fig3E a-gfp  FT.tif
- Figure3-SourceData1/Figure3E/fig3E a- flag .tif
- __MACOSX/Figure3-SourceData1/Figure3E/._fig3E a- flag .tif
- Figure3-SourceData1/Figure3E/a-gfp  FULL.tif
- __MACOSX/Figure3-SourceData1/Figure3E/._a-gfp  FULL.tif
- Figure3-SourceData1/Figure3G/FIG3G  a- ha.tif
- __MACOSX/Figure3-SourceData1/Figure3G/._FIG3G  a- ha.tif
- Figure3-SourceData1/Figure3G/FIG3G  a-flag.tif
- __MACOSX/Figure3-SourceData1/Figure3G/._FIG3G  a-flag.tif
- Figure3-SourceData1/Figure3G/FIG3G   a-groel .tif
- __MACOSX/Figure3-SourceData1/Figure3G/._FIG3G   a-groel .tif
- Figure3-SourceData1/Figure3F/FIG3F  a-groel .tif
- __MACOSX/Figure3-SourceData1/Figure3F/._FIG3F  a-groel .tif
- Figure3-SourceData1/Figure3F/FIG3F  a-ha.tif
- __MACOSX/Figure3-SourceData1/Figure3F/._FIG3F  a-ha.tif
- Figure3-SourceData1/Figure3F/FIG3F  a-flag.tif
- __MACOSX/Figure3-SourceData1/Figure3F/._FIG3F  a-flag.tif
- Figure3-SourceData1/Figure3A/fig3A  a-strerp  79 nb.tif
- __MACOSX/Figure3-SourceData1/Figure3A/._fig3A  a-strerp  79 nb.tif
- Figure3-SourceData1/Figure3A/fig3A Ponceau S rb.tif
- __MACOSX/Figure3-SourceData1/Figure3A/._fig3A Ponceau S rb.tif
- Figure3-SourceData1/Figure3A/fig3A  a-gfp  .tif
- __MACOSX/Figure3-SourceData1/Figure3A/._fig3A  a-gfp  .tif
