# Supplementary material for: The rhizobial effector NopT targets Nod factor receptors to regulate symbiosis in Lotus japonicus
Source: eLife. 2025 Apr 4;13:RP97196. doi: 10.7554/eLife.97196 (PMC11970910; doi:10.7554/eLife.97196)
Supplement: Figure 3—source data 2. [file elife-97196-fig3-data2.zip]

Archive with 15 entries (14 files):
- Figure3-SourceData2/
- Figure3-SourceData2/Figure3G.pdf
- __MACOSX/Figure3-SourceData2/._Figure3G.pdf
- Figure3-SourceData2/Figure3F.pdf
- __MACOSX/Figure3-SourceData2/._Figure3F.pdf
- Figure3-SourceData2/Figure3D.pdf
- __MACOSX/Figure3-SourceData2/._Figure3D.pdf
- Figure3-SourceData2/Figure3E.pdf
- __MACOSX/Figure3-SourceData2/._Figure3E.pdf
- Figure3-SourceData2/Figure3A.pdf
- __MACOSX/Figure3-SourceData2/._Figure3A.pdf
- Figure3-SourceData2/Figure3B.pdf
- __MACOSX/Figure3-SourceData2/._Figure3B.pdf
- Figure3-SourceData2/Figure3C.pdf
- __MACOSX/Figure3-SourceData2/._Figure3C.pdf
