# Supplementary material for: The rhizobial effector NopT targets Nod factor receptors to regulate symbiosis in Lotus japonicus
Source: eLife. 2025 Apr 4;13:RP97196. doi: 10.7554/eLife.97196 (PMC11970910; doi:10.7554/eLife.97196)
Supplement: Figure 3—figure supplement 1—source data 1. [file elife-97196-fig3-figsupp1-data1.zip]

Archive with 15 entries (12 files):
- Figure3-S1-SourceData1/
- Figure3-S1-SourceData1/.DS_Store
- __MACOSX/Figure3-S1-SourceData1/._.DS_Store
- Figure3-S1-SourceData1/Figure3-S1A/
- __MACOSX/Figure3-S1-SourceData1/._Figure3-S1A
- Figure3-S1-SourceData1/Figure3-S1B/
- __MACOSX/Figure3-S1-SourceData1/._Figure3-S1B
- Figure3-S1-SourceData1/Figure3-S1A/Figure 3-figure supplement 1A   A-GFP.tif
- __MACOSX/Figure3-S1-SourceData1/Figure3-S1A/._Figure 3-figure supplement 1A   A-GFP.tif
- Figure3-S1-SourceData1/Figure3-S1A/Figure 3-figure supplement 1A  A-STREP .tif
- __MACOSX/Figure3-S1-SourceData1/Figure3-S1A/._Figure 3-figure supplement 1A  A-STREP .tif
- Figure3-S1-SourceData1/Figure3-S1B/Figure 3-figure supplement 1B   a- FLAG.tif
- __MACOSX/Figure3-S1-SourceData1/Figure3-S1B/._Figure 3-figure supplement 1B   a- FLAG.tif
- Figure3-S1-SourceData1/Figure3-S1B/Figure 3-figure supplement 1B   a- ha  sumo cd kd.tif
- __MACOSX/Figure3-S1-SourceData1/Figure3-S1B/._Figure 3-figure supplement 1B   a- ha  sumo cd kd.tif
