# Supplementary material for: The rhizobial effector NopT targets Nod factor receptors to regulate symbiosis in Lotus japonicus
Source: eLife. 2025 Apr 4;13:RP97196. doi: 10.7554/eLife.97196 (PMC11970910; doi:10.7554/eLife.97196)
Supplement: Figure 3—figure supplement 2—source data 1. [file elife-97196-fig3-figsupp2-data1.zip]

Archive with 4 entries (4 files):
- Figure 3-figure supplement 2  IP  out a-flag.tif
- Figure 3-figure supplement 2 ip input  a-gfp.tif
- Figure 3-figure supplement 2 ip input a-flag.tif
- Figure 3-figure supplement 2 ip out a-gfp  .tif
