# Supplementary material for: The rhizobial effector NopT targets Nod factor receptors to regulate symbiosis in Lotus japonicus
Source: eLife. 2025 Apr 4;13:RP97196. doi: 10.7554/eLife.97196 (PMC11970910; doi:10.7554/eLife.97196)
Supplement: Figure 3—figure supplement 4—source data 1. [file elife-97196-fig3-figsupp4-data1.zip]

Archive with 55 entries (47 files):
- Figure3-S4-SourceData1/
- Figure3-S4-SourceData1/Figure3-S4E/
- __MACOSX/Figure3-S4-SourceData1/._Figure3-S4E
- Figure3-S4-SourceData1/Figure3-S4B/
- __MACOSX/Figure3-S4-SourceData1/._Figure3-S4B
- Figure3-S4-SourceData1/.DS_Store
- __MACOSX/Figure3-S4-SourceData1/._.DS_Store
- Figure3-S4-SourceData1/Figure3-S4C/
- __MACOSX/Figure3-S4-SourceData1/._Figure3-S4C
- Figure3-S4-SourceData1/Figure3-S4D/
- __MACOSX/Figure3-S4-SourceData1/._Figure3-S4D
- Figure3-S4-SourceData1/Figure3-S4A/
- __MACOSX/Figure3-S4-SourceData1/._Figure3-S4A
- Figure3-S4-SourceData1/Figure3-S4F/
- __MACOSX/Figure3-S4-SourceData1/._Figure3-S4F
- Figure3-S4-SourceData1/Figure3-S4G/
- __MACOSX/Figure3-S4-SourceData1/._Figure3-S4G
- Figure3-S4-SourceData1/Figure3-S4E/Figure 3-figure supplement 4E   a-ha  .tif
- __MACOSX/Figure3-S4-SourceData1/Figure3-S4E/._Figure 3-figure supplement 4E   a-ha  .tif
- Figure3-S4-SourceData1/Figure3-S4E/Figure 3-figure supplement 4E   a- flag .tif
- __MACOSX/Figure3-S4-SourceData1/Figure3-S4E/._Figure 3-figure supplement 4E   a- flag .tif
- Figure3-S4-SourceData1/Figure3-S4B/Figure 3-figure supplement 4B   A-FLAG.tif
- __MACOSX/Figure3-S4-SourceData1/Figure3-S4B/._Figure 3-figure supplement 4B   A-FLAG.tif
- Figure3-S4-SourceData1/Figure3-S4B/Figure 3-figure supplement 4B   a-strep.tif
- __MACOSX/Figure3-S4-SourceData1/Figure3-S4B/._Figure 3-figure supplement 4B   a-strep.tif
- Figure3-S4-SourceData1/Figure3-S4C/Figure 3-figure supplement 4C a- flag.tif
- __MACOSX/Figure3-S4-SourceData1/Figure3-S4C/._Figure 3-figure supplement 4C a- flag.tif
- Figure3-S4-SourceData1/Figure3-S4C/Figure 3-figure supplement 4C  a-ha.tif
- __MACOSX/Figure3-S4-SourceData1/Figure3-S4C/._Figure 3-figure supplement 4C  a-ha.tif
- Figure3-S4-SourceData1/Figure3-S4D/Figure 3-figure supplement 4D   a-flag .tif
- __MACOSX/Figure3-S4-SourceData1/Figure3-S4D/._Figure 3-figure supplement 4D   a-flag .tif
- Figure3-S4-SourceData1/Figure3-S4D/Figure 3-figure supplement 4D   a-ha .tif
- __MACOSX/Figure3-S4-SourceData1/Figure3-S4D/._Figure 3-figure supplement 4D   a-ha .tif
- Figure3-S4-SourceData1/Figure3-S4A/Figure 3-figure supplement 4A   a-flag.tif
- __MACOSX/Figure3-S4-SourceData1/Figure3-S4A/._Figure 3-figure supplement 4A   a-flag.tif
- Figure3-S4-SourceData1/Figure3-S4A/Figure 3-figure supplement 4A   A-HA.tif
- __MACOSX/Figure3-S4-SourceData1/Figure3-S4A/._Figure 3-figure supplement 4A   A-HA.tif
- Figure3-S4-SourceData1/Figure3-S4F/Figure 3-figure supplement 4F  a-flag.tif
- __MACOSX/Figure3-S4-SourceData1/Figure3-S4F/._Figure 3-figure supplement 4F  a-flag.tif
- Figure3-S4-SourceData1/Figure3-S4F/Figure 3-figure supplement 4F  a-ha .tif
- __MACOSX/Figure3-S4-SourceData1/Figure3-S4F/._Figure 3-figure supplement 4F  a-ha .tif
- Figure3-S4-SourceData1/Figure3-S4G/Figure 3-figure supplement 4G   a-flag268-277de.tif
- __MACOSX/Figure3-S4-SourceData1/Figure3-S4G/._Figure 3-figure supplement 4G   a-flag268-277de.tif
- Figure3-S4-SourceData1/Figure3-S4G/Figure 3-figure supplement 4G   a-HA 308-337de.tif
- __MACOSX/Figure3-S4-SourceData1/Figure3-S4G/._Figure 3-figure supplement 4G   a-HA 308-337de.tif
- Figure3-S4-SourceData1/Figure3-S4G/Figure 3-figure supplement 4G   a-ha 268-277de.tif
- __MACOSX/Figure3-S4-SourceData1/Figure3-S4G/._Figure 3-figure supplement 4G   a-ha 268-277de.tif
- Figure3-S4-SourceData1/Figure3-S4G/Figure 3-figure supplement 4G    a-ha 288-307 de.tif
- __MACOSX/Figure3-S4-SourceData1/Figure3-S4G/._Figure 3-figure supplement 4G    a-ha 288-307 de.tif
- Figure3-S4-SourceData1/Figure3-S4G/Figure 3-figure supplement 4G a-flag 288-307    308-337de .tif
- __MACOSX/Figure3-S4-SourceData1/Figure3-S4G/._Figure 3-figure supplement 4G a-flag 288-307    308-337de .tif
- Figure3-S4-SourceData1/Figure3-S4G/Figure 3-figure supplement 4G   A-HA 278-288de.tif
- __MACOSX/Figure3-S4-SourceData1/Figure3-S4G/._Figure 3-figure supplement 4G   A-HA 278-288de.tif
- Figure3-S4-SourceData1/Figure3-S4G/Figure 3-figure supplement 4G   A-FLAG 278-288de.tif
- __MACOSX/Figure3-S4-SourceData1/Figure3-S4G/._Figure 3-figure supplement 4G   A-FLAG 278-288de.tif
