# Supplementary material for: The rhizobial effector NopT targets Nod factor receptors to regulate symbiosis in Lotus japonicus
Source: eLife. 2025 Apr 4;13:RP97196. doi: 10.7554/eLife.97196 (PMC11970910; doi:10.7554/eLife.97196)
Supplement: Figure 3—figure supplement 4—source data 2. [file elife-97196-fig3-figsupp4-data2.zip]

Archive with 15 entries (14 files):
- Figure3-S4-SourceData2/
- Figure3-S4-SourceData2/Figure3-S4D.pdf
- __MACOSX/Figure3-S4-SourceData2/._Figure3-S4D.pdf
- Figure3-S4-SourceData2/Figure3-S4E.pdf
- __MACOSX/Figure3-S4-SourceData2/._Figure3-S4E.pdf
- Figure3-S4-SourceData2/Figure3-S4G.pdf
- __MACOSX/Figure3-S4-SourceData2/._Figure3-S4G.pdf
- Figure3-S4-SourceData2/Figure3-S4F.pdf
- __MACOSX/Figure3-S4-SourceData2/._Figure3-S4F.pdf
- Figure3-S4-SourceData2/Figure3-S4B.pdf
- __MACOSX/Figure3-S4-SourceData2/._Figure3-S4B.pdf
- Figure3-S4-SourceData2/Figure3-S4C.pdf
- __MACOSX/Figure3-S4-SourceData2/._Figure3-S4C.pdf
- Figure3-S4-SourceData2/Figure3-S4A.pdf
- __MACOSX/Figure3-S4-SourceData2/._Figure3-S4A.pdf
