# Supplementary material for: The rhizobial effector NopT targets Nod factor receptors to regulate symbiosis in Lotus japonicus
Source: eLife. 2025 Apr 4;13:RP97196. doi: 10.7554/eLife.97196 (PMC11970910; doi:10.7554/eLife.97196)
Supplement: Figure 3—figure supplement 6—source data 1. [file elife-97196-fig3-figsupp6-data1.zip]

Archive with 5 entries (5 files):
- Figure 3-figure supplement 6 a-flag LYK5  LYS11 .tif
- Figure 3-figure supplement 6 a-FLAG NFR1JM.tif
- Figure 3-figure supplement 6 a-ha LYK5  LYK5JM.tif
- Figure 3-figure supplement 6 a-ha LYS11 LYS11JM.tif
- Figure 3-figure supplement 6 a-ha NFR1JM .tif
