# Supplementary material for: The rhizobial effector NopT targets Nod factor receptors to regulate symbiosis in Lotus japonicus
Source: eLife. 2025 Apr 4;13:RP97196. doi: 10.7554/eLife.97196 (PMC11970910; doi:10.7554/eLife.97196)
Supplement: Figure 4—source data 1. [file elife-97196-fig4-data1.zip]

Archive with 27 entries (23 files):
- Figure4-SourceData1/
- Figure4-SourceData1/.DS_Store
- __MACOSX/Figure4-SourceData1/._.DS_Store
- Figure4-SourceData1/Figure4D/
- __MACOSX/Figure4-SourceData1/._Figure4D
- Figure4-SourceData1/Figure4C/
- __MACOSX/Figure4-SourceData1/._Figure4C
- Figure4-SourceData1/Figure4A/
- __MACOSX/Figure4-SourceData1/._Figure4A
- Figure4-SourceData1/Figure4D/Fig4D    A-HA  .tif
- __MACOSX/Figure4-SourceData1/Figure4D/._Fig4D    A-HA  .tif
- Figure4-SourceData1/Figure4D/Fig4D   A-FLAg.tif
- __MACOSX/Figure4-SourceData1/Figure4D/._Fig4D   A-FLAg.tif
- Figure4-SourceData1/Figure4C/fig4C a-myc.tif
- __MACOSX/Figure4-SourceData1/Figure4C/._fig4C a-myc.tif
- Figure4-SourceData1/Figure4C/fig4C  a-FLAG .tif
- __MACOSX/Figure4-SourceData1/Figure4C/._fig4C  a-FLAG .tif
- Figure4-SourceData1/Figure4A/Fig4A  a-flag.tif
- __MACOSX/Figure4-SourceData1/Figure4A/._Fig4A  a-flag.tif
- Figure4-SourceData1/Figure4A/σìèσ«ÜΘçÅτ╗ƒΦ«íΣ╜£σ¢╛.pzf
- __MACOSX/Figure4-SourceData1/Figure4A/._σìèσ«ÜΘçÅτ╗ƒΦ«íΣ╜£σ¢╛.pzf
- Figure4-SourceData1/Figure4A/Φ¢ïτÖ╜σìèσ«ÜΘçÅ.xlsx
- __MACOSX/Figure4-SourceData1/Figure4A/._Φ¢ïτÖ╜σìèσ«ÜΘçÅ.xlsx
- Figure4-SourceData1/Figure4A/Fig4A  a-actin.tif
- __MACOSX/Figure4-SourceData1/Figure4A/._Fig4A  a-actin.tif
- Figure4-SourceData1/Figure4A/Fig4A Zn phos-tag a-flag  plant root.tif
- __MACOSX/Figure4-SourceData1/Figure4A/._Fig4A Zn phos-tag a-flag  plant root.tif
