# Supplementary material for: The rhizobial effector NopT targets Nod factor receptors to regulate symbiosis in Lotus japonicus
Source: eLife. 2025 Apr 4;13:RP97196. doi: 10.7554/eLife.97196 (PMC11970910; doi:10.7554/eLife.97196)
Supplement: Figure 4—source data 2. [file elife-97196-fig4-data2.zip]

Archive with 7 entries (6 files):
- Figure4-SourceData2/
- Figure4-SourceData2/Figure4A.pdf
- __MACOSX/Figure4-SourceData2/._Figure4A.pdf
- Figure4-SourceData2/Figure4C.pdf
- __MACOSX/Figure4-SourceData2/._Figure4C.pdf
- Figure4-SourceData2/Figure4D.pdf
- __MACOSX/Figure4-SourceData2/._Figure4D.pdf
