# Supplementary material for: The rhizobial effector NopT targets Nod factor receptors to regulate symbiosis in Lotus japonicus
Source: eLife. 2025 Apr 4;13:RP97196. doi: 10.7554/eLife.97196 (PMC11970910; doi:10.7554/eLife.97196)
Supplement: Figure 6—source data 1. [file elife-97196-fig6-data1.zip]

Archive with 2 entries (2 files):
- fig6A    A-HA.tif
- fig6A   a-flag.tif
